# Supplementary material for: Lipid Remodeling Confers Osmotic Stress Tolerance to Embryogenic Cells during Cryopreservation
Source: Int J Mol Sci. 2021 Feb 22;22(4):2174. doi: 10.3390/ijms22042174 (PMC7926411; doi:10.3390/ijms22042174)
Supplement: Supplementary file 1 [file ijms-22-02174-s001.zip]

Archive with 3 entries (2 files):
- ijms-1099454-supplementary/
- ijms-1099454-supplementary/113 lipid species supplementary data.xlsx
- ijms-1099454-supplementary/Lin et al Supplemental data.docx
