# Supplementary material for: Lipid Remodeling Confers Osmotic Stress Tolerance to Embryogenic Cells during Cryopreservation
Source: Int J Mol Sci. 2021 Feb 22;22(4):2174. doi: 10.3390/ijms22042174 (PMC7926411; doi:10.3390/ijms22042174)
Supplement: Supplementary file 1 [file ijms-22-02174-s001.zip › ijms-1099454-supplementary/113 lipid species supplementary data.xlsx]

## Sheet: Sheet1
Fig. 3a	C	CL	CLP	CLPL	CLPLTU	CLPLTUR/2weeks		Fig.3b	CLPLTUR/2weeks	C'PLTU/15min	C'PLTU/35min	CL'LTU/20min	CL'LTU/35min	CLP'TU	CLPLT'R		Fig.S1a	C	CL	CLP	CLPFT	CLPFTU	CLPFTUR		Fig.S1b	CLPLTUR/2weeks	C'PLTU/15min	C'PLTU/35min	CL'LTU/20min	CL'LTU/35min	CLP'TU	CLPLT'R
PS(34:1)	0.0185133	0.0257647	0.0294286	0.0282472	0.0409169	0.0302927		PS(34:1)	0.0302927	0.00811788	0.0150529	0.00475649	0.00158131	0.0377224	0.0228093		PS(34:1)	0.0311616	0.0415462	0.0382826	0.0428218	0.0556054	0.0414138		PS(34:1)	0.0414138	0.0884446	0.0242508	0.229238	0.0817862	0.049221	0.0348224
PS(34:2)	0.154088	0.115799	0.20297	0.171515	0.153501	0.305748		PS(34:2)	0.305748	0.0758024	0.184872	0.00982733	0.00151758	0.3148	0.199256		PS(34:2)	0.262911	0.192858	0.262146	0.250048	0.208067	0.416337		PS(34:2)	0.416337	0.349024	0.354322	0.387268	0.0612603	0.429581	0.33516
PS(34:3)	0.0532333	0.0402021	0.0465089	0.0437574	0.0544643	0.0878951		PS(34:3)	0.0878951	0.0256077	0.0643005	0.00319541	0.00159566	0.0898822	0.0763643		PS(34:3)	0.0914149	0.0666301	0.0584669	0.0652035	0.0743393	0.120466		PS(34:3)	0.120466	0.108578	0.112802	0.209267	0.0888606	0.124525	0.12936
PS(36:2)	0.00813144	0.0130907	0.00654188	0.00444117	0.00363303	0.00895993		PS(36:2)	0.00895993	0.0041143	0.00614151	0.001894	0.00237067	0.00793552	0.0118432		PS(36:2)	0.0138556	0.0240314	0.00813993	0.0060912	0.00494845	0.0122399		PS(36:2)	0.0122399	0.0188097	0.0112501	0.0470683	0.112326	0.0112379	0.0217123
PS(36:3)	0.0148476	0.0161344	0.0188244	0.0173365	0.012862	0.0191034		PS(36:3)	0.0191034	0.00226561	0.0107	0.000527741	0.000269252	0.0125629	0.00974932		PS(36:3)	0.025598	0.0283992	0.0247747	0.0265569	0.0169701	0.0253614		PS(36:3)	0.0253614	0.00859958	0.0230425	0.0199499	0.0110047	0.0164177	0.0164334
PS(36:4)	0.0344318	0.0263999	0.0395417	0.0293521	0.0287608	0.04016		PS(36:4)	0.04016	0.0116139	0.0272174	0.00123893	0.00246601	0.0325056	0.0368601		PS(36:4)	0.0586743	0.0464032	0.0525787	0.0433512	0.0399692	0.0548601		PS(36:4)	0.0548601	0.0557817	0.0519295	0.0124776	0.0963873	0.0435569	0.0607349
PS(36:5)	0.0157838	0.0119631	0.0241766	0.0209527	0.0258978	0.0287874		PS(36:5)	0.0287874	0.0060927	0.0176211	0.00267864	0.000359002	0.0295626	0.0265151		PS(36:5)	0.0270713	0.022559	0.0317823	0.0303066	0.035349	0.0397087		PS(36:5)	0.0397087	0.0458576	0.0384658	0.148357	0.0146729	0.0402016	0.043078
PS(40:1)	0.0336888	0.026886	0.0270695	0.0275844	0.0208449	0.0244041		PS(40:1)	0.0244041	0.00555811	0.0180283	0.00463082	0.00438534	0.0704918	0.0177186		PS(40:1)	0.0575168	0.0450842	0.035187	0.0391955	0.0289394	0.0331814		PS(40:1)	0.0331814	0.0194092	0.0325263	0.155068	0.169665	0.0970646	0.0308286
PS(40:2)	0.30051	0.187682	0.318706	0.28153	0.269919	0.484812		PS(40:2)	0.484812	0.0953064	0.281681	0.00724926	0.00161624	0.579098	0.413331		PS(40:2)	0.515134	0.316601	0.417074	0.412079	0.367123	0.660832		PS(40:2)	0.660832	0.368402	0.510524	0.100797	0.0726542	0.792798	0.692897
PS(40:3)	0.0923046	0.0482513	0.0811425	0.0775914	0.088543	0.150876		PS(40:3)	0.150876	0.0400597	0.108235	0	0.00141966	0.211206	0.145367		PS(40:3)	0.158254	0.0825337	0.107616	0.11415	0.120048	0.20714		PS(40:3)	0.20714	0.119015	0.196105	0	0.0564923	0.287125	0.245232
PS(42:1)	0.0251862	0.0153703	0.0136046	0.0169389	0.0053321	0.0283402		PS(42:1)	0.0283402	0.00660671	0.0140306	0.000532568	0.00134384	0.0347103	0.0198189		PS(42:1)	0.0422861	0.0274135	0.0169494	0.0239166	0.00681069	0.0387725		PS(42:1)	0.0387725	0.0888858	0.0326028	0.0348778	0.0972013	0.0453951	0.0329687
PS(42:2)	0.232143	0.148947	0.219917	0.207175	0.200262	0.384963		PS(42:2)	0.384963	0.106648	0.248986	0.00838405	0.00254554	0.480845	0.366482		PS(42:2)	0.398922	0.250826	0.287707	0.305172	0.27305	0.525635		PS(42:2)	0.525635	0.653677	0.456118	0.121347	0.0986809	0.662689	0.622244
PS(42:3)	0.0627693	0.0250599	0.0452596	0.0310023	0.0469176	0.0830599		PS(42:3)	0.0830599	0.0485322	0.0994444	0.00579545	0.00592524	0.142217	0.125521		PS(42:3)	0.107918	0.0415438	0.0576943	0.0448046	0.0644018	0.114489		PS(42:3)	0.114489	0.497728	0.187136	0.263256	0.321828	0.195162	0.212008
PI(32:0)	0.349511	0.312747	0.311415	0.210072	0.370217	1.46017		PI(32:0)	1.46017	0.166706	0.337149	0.0630685	0.12355	0.510268	0.466526		PI(32:0)	0.599816	0.557817	0.413289	0.299633	0.508787	1.8841		PI(32:0)	1.8841	2.6106	0.624251	1.72372	6.14574	0.670545	0.804497
PI(32:1)	0.0310634	0.0258028	0.0156479	0.0190909	0.047926	0.0260936		PI(32:1)	0.0260936	0.0377169	0.0448598	0.0427164	0.0485972	0.0293116	0.0552671		PI(32:1)	0.0520427	0.045353	0.0204928	0.0274192	0.0650233	0.035329		PI(32:1)	0.035329	0.830573	0.102691	0.970038	2.27204	0.0374673	0.0934024
PI(32:2)	0.0114951	0.0184207	0.00516748	0.00610787	0.0260175	2.60906e-05		PI(32:2)	2.60906e-05	0.00978201	0.00819579	2.7418e-05	0.00569335	0.0161861	0.0591689		PI(32:2)	0.018892	0.032383	0.00691014	0.00848135	0.0398982	3.89822e-05		PI(32:2)	3.89822e-05	0.195349	0.00880221	0.00180617	0.361763	0.0234648	0.107022
PI(32:3)	0.00954134	0	0.0181227	0.00306219	0	0.004083		PI(32:3)	0.004083	0.00334539	0.0126305	0.00167036	0.0915437	0.00282956	0		PI(32:3)	0.0161702	0	0.0252054	0.00436532	0	0.00563904		PI(32:3)	0.00563904	0.0837726	0.0263993	0.109391	3.75324	0.00389834	0
PI(34:1)	0.49219	0.686615	1.04201	0.852214	1.06026	1.13439		PI(34:1)	1.13439	0.245631	0.740013	0.0778068	0.0325991	0.801975	0.585766		PI(34:1)	0.839881	1.16309	1.37248	1.24032	1.43155	1.54827		PI(34:1)	1.54827	1.7173	1.36962	1.7921	1.69078	1.06171	0.945445
PI(34:2)	3.1518	3.06376	4.62828	3.60329	4.28808	6.75552		PI(34:2)	6.75552	1.76048	4.58092	0.20323	0.028407	4.54248	3.58754		PI(34:2)	5.39377	5.27081	6.07123	5.16808	5.81461	9.18648		PI(34:2)	9.18648	6.40577	8.67105	3.70092	1.51845	6.06993	5.94158
PI(34:3)	1.55513	1.26974	2.0884	1.44018	1.76762	2.31751		PI(34:3)	2.31751	0.602779	1.97406	0.0702371	0.0108111	2.01962	1.66871		PI(34:3)	2.66532	2.22003	2.75981	2.06725	2.41901	3.15039		PI(34:3)	3.15039	1.85888	3.81949	0.770487	0.617246	2.68717	2.76393
PI(36:1)	0.00117387	0.0034346	0.00559963	0.00206883	0.00292386	0.00968005		PI(36:1)	0.00968005	0.00679683	0.00620097	0.0034907	0.0057128	0.00711431	0.00889318		PI(36:1)	0.00199041	0.00649383	0.00745185	0.00284303	0.00389699	0.013414		PI(36:1)	0.013414	0.166803	0.0112356	0.0962561	0.354991	0.00897412	0.0153385
PI(36:2)	0.0334105	0.031434	0.0542733	0.0578621	0.0605176	0.0779405		PI(36:2)	0.0779405	0.0346533	0.0710964	0.00872816	0.0069068	0.0397015	0.0592664		PI(36:2)	0.0566134	0.0512089	0.0710138	0.0825666	0.0797754	0.107756		PI(36:2)	0.107756	0.144364	0.149501	0.24171	0.361445	0.0524744	0.0991937
PI(36:3)	0.056136	0.0978113	0.142881	0.149648	0.141152	0.164771		PI(36:3)	0.164771	0.0625243	0.166957	0.011316	0.00771245	0.117665	0.104704		PI(36:3)	0.0957436	0.168011	0.185103	0.218625	0.191264	0.22497		PI(36:3)	0.22497	0.395256	0.31245	0.254502	0.366906	0.153296	0.168404
PI(36:4)	0.114575	0.124683	0.197743	0.189806	0.209944	0.248251		PI(36:4)	0.248251	0.0749923	0.222523	0.000740287	0	0.190439	0.12737		PI(36:4)	0.195091	0.211568	0.259721	0.270661	0.281995	0.340456		PI(36:4)	0.340456	0.190945	0.429651	0.0487667	0	0.253275	0.209597
PI(36:5)	0.0827573	0.0685605	0.121026	0.104741	0.124609	0.0927565		PI(36:5)	0.0927565	0.019566	0.0893859	0.00158737	0.00583423	0.0728058	0.0720647		PI(36:5)	0.141223	0.121994	0.165206	0.150617	0.167855	0.128914		PI(36:5)	0.128914	0.109662	0.164687	0.101905	0.342321	0.0982509	0.118566
PI(36:6)	0.000990568	0.0147109	0.0125738	0.0195897	0.0132718	0.00783815		PI(36:6)	0.00783815	0.00556574	0.0159991	0.00390088	0.00371668	0.00500108	0.00484763		PI(36:6)	0.00171607	0.0289686	0.0163899	0.028182	0.0189008	0.010199		PI(36:6)	0.010199	0.175424	0.034248	0.146722	0.171161	0.00649531	0.00785623
PE(32:2)	0.00895432	0.00508754	0.0130212	0.0147219	0.0181289	0.0156972		PE(32:2)	0.0156972	0.00343634	0.0035662	0.00188617	0.00128328	0.0117123	0.0114082		PE(32:2)	0.0152624	0.00754387	0.017613	0.023185	0.0245984	0.0222492		PE(32:2)	0.0222492	0.00911608	0.00930455	0.018996	0.0870304	0.0164455	0.0180044
PE(34:1)	0.285696	0.31573	0.431431	0.350136	0.446003	0.382269		PE(34:1)	0.382269	0.0826133	0.251495	0.00741524	0.00100907	0.293852	0.234635		PE(34:1)	0.488611	0.545681	0.573359	0.512208	0.604623	0.524934		PE(34:1)	0.524934	0.256768	0.446148	0.0862506	0.04432	0.387649	0.378139
PE(34:2)	3.51686	2.80522	3.90754	2.80579	3.73705	4.19017		PE(34:2)	4.19017	1.06038	2.90441	0.122128	0.0094126	3.6603	3.10871		PE(34:2)	6.02656	4.93172	5.20323	4.06259	5.10996	5.72118		PE(34:2)	5.72118	3.41026	5.32515	2.00043	0.534991	4.87698	5.17521
PE(34:3)	0.696313	0.611233	0.838274	0.589014	0.783822	0.768145		PE(34:3)	0.768145	0.224028	0.766573	0.0232311	0.00482835	0.80439	0.680209		PE(34:3)	1.19678	1.09126	1.11949	0.858184	1.08141	1.0478		PE(34:3)	1.0478	0.726436	1.42065	0.292766	0.238705	1.07402	1.12426
PE(36:1)	0.0104449	0.00198439	0.0100195	0.00431498	0.0102414	0.0091155		PE(36:1)	0.0091155	0.00236797	0.0128816	0.00159856	0.00269672	0.0115507	0.00804039		PE(36:1)	0.0182489	0.00305304	0.0132214	0.00654442	0.0146187	0.0122474		PE(36:1)	0.0122474	0.00389721	0.0182752	0.0570638	0.138213	0.0149533	0.0131032
PE(36:2)	0.0907757	0.108942	0.0985262	0.0955584	0.0887027	0.162077		PE(36:2)	0.162077	0.0466174	0.133579	0.00287903	0.00112386	0.115687	0.0916551		PE(36:2)	0.155148	0.184741	0.132678	0.133345	0.122354	0.221124		PE(36:2)	0.221124	0.138994	0.272364	0.146936	0.0607539	0.153228	0.150353
PE(36:3)	0.515572	0.533503	0.78365	0.646975	0.658527	0.718316		PE(36:3)	0.718316	0.21429	0.58039	0.0320352	0.00248337	0.696121	0.498129		PE(36:3)	0.881581	0.89444	1.03607	0.950161	0.897354	0.983556		PE(36:3)	0.983556	0.622513	1.08836	0.927163	0.170702	0.915297	0.807988
PE(36:4)	3.26601	2.76737	4.11669	2.93986	3.5215	4.90433		PE(36:4)	4.90433	1.27401	3.71702	0.115487	0.00707458	4.36582	3.76863		PE(36:4)	5.58875	4.79982	5.45997	4.25481	4.81147	6.70038		PE(36:4)	6.70038	3.69954	6.69022	1.65866	0.34864	5.8069	6.29643
PE(36:5)	1.15468	0.873096	1.31325	0.974699	1.15269	1.30296		PE(36:5)	1.30296	0.329423	1.11842	0.0312016	0	1.25843	1.19025		PE(36:5)	1.98257	1.51509	1.74364	1.40685	1.58192	1.78566		PE(36:5)	1.78566	0.977448	2.04331	0.335076	0	1.67291	1.9826
PE(36:6)	0.0788094	0.0762875	0.129855	0.103838	0.127735	0.103799		PE(36:6)	0.103799	0.0300209	0.11793	0.00347647	0.000183326	0.10039	0.105845		PE(36:6)	0.136013	0.132006	0.175757	0.147628	0.175477	0.141964		PE(36:6)	0.141964	0.0600487	0.23616	0.0834544	0.0124329	0.133468	0.177135
PE(38:3)	0.0560727	0.064494	0.053073	0.0533134	0.0659369	0.0751551		PE(38:3)	0.0751551	0.0194164	0.0797429	0	0.000891094	0.0732604	0.0778379		PE(38:3)	0.0956322	0.105764	0.070022	0.0760145	0.0908264	0.101463		PE(38:3)	0.101463	0.0781751	0.142077	0	0.0644538	0.0967959	0.12873
PE(38:4)	0.0384028	0.0235216	0.0388619	0.0420856	0.0411836	0.046496		PE(38:4)	0.046496	0.0136374	0.0563233	0.000624898	0.00151735	0.0432059	0.0559784		PE(38:4)	0.0660102	0.0409263	0.0526347	0.0601728	0.0549627	0.0629615		PE(38:4)	0.0629615	0.0341933	0.0990038	0.0236227	0.0728533	0.0576918	0.0934158
PE(38:5)	0.00813039	0.00355656	0.00508744	0.00481755	0.00269369	0.0120136		PE(38:5)	0.0120136	0	0.00630889	0	0.000685434	0.0175058	0.00984593		PE(38:5)	0.0141672	0.00708725	0.00705887	0.00677899	0.0037425	0.0160776		PE(38:5)	0.0160776	0	0.0108081	0	0.0265189	0.0226898	0.0172178
PE(38:6)	0.0289158	0.0266559	0.0365503	0.0195306	0.0263499	0.0322526		PE(38:6)	0.0322526	0.00761669	0.0486053	0.00239772	0.00509275	0.0314934	0.0253234		PE(38:6)	0.0500384	0.0471015	0.0477531	0.0286663	0.0349215	0.0444047		PE(38:6)	0.0444047	0.0189537	0.0970033	0.121497	0.221955	0.0430092	0.0419132
PE(40:2)	0.133801	0.145512	0.172904	0.142692	0.186683	0.269448		PE(40:2)	0.269448	0.0399014	0.121557	0.00659503	0.00423777	0.225696	0.161239		PE(40:2)	0.229813	0.258077	0.231466	0.208126	0.251776	0.367397		PE(40:2)	0.367397	0.0813346	0.214931	0.0610898	0.264597	0.302411	0.275607
PE(40:3)	0.0239493	0.0237512	0.0373489	0.0249925	0.034382	0.0350561		PE(40:3)	0.0350561	0.0100523	0.0247654	0.000880214	0.00151735	0.0266932	0.0307986		PE(40:3)	0.0412924	0.0438665	0.0491631	0.0352348	0.0485319	0.0486596		PE(40:3)	0.0486596	0.0229623	0.0442449	0.0088648	0.0728533	0.0342205	0.0526655
PE(42:2)	0.141567	0.102912	0.180387	0.129623	0.178065	0.272893		PE(42:2)	0.272893	0.0462743	0.142902	0.0142223	0.00644599	0.219647	0.264469		PE(42:2)	0.243341	0.183289	0.240769	0.191606	0.245024	0.370629		PE(42:2)	0.370629	0.310911	0.237667	0.180519	0.316048	0.2918	0.440929
PE(42:3)	0.0221758	0.00667024	0.0142944	0.0135656	0.013676	0.0142424		PE(42:3)	0.0142424	0.0140825	0.0168837	0.00408671	0.0117252	0.0133804	0.0259339		PE(42:3)	0.0379026	0.014274	0.0196569	0.0186421	0.020069	0.0206723		PE(42:3)	0.0206723	0.454694	0.0379419	0.041158	0.60938	0.0201082	0.0477318
PC(32:0)	0.154354	0.138387	0.216872	0.159601	0.232347	0.186514		PC(32:0)	0.186514	0.0327147	0.126628	0.0198522	0.00331328	0.168624	0.166929		PC(32:0)	0.265117	0.244241	0.290192	0.225459	0.31936	0.255462		PC(32:0)	0.255462	0.194793	0.228287	0.329508	0.219429	0.227487	0.277335
PC(34:1)	2.00893	2.29095	3.61755	2.73141	3.2303	3.04946		PC(34:1)	3.04946	0.540984	1.80124	0.241866	0.0115645	2.87053	2.37996		PC(34:1)	3.43292	3.90632	4.80735	3.96597	4.38823	4.17652		PC(34:1)	4.17652	2.218	3.3299	2.73908	0.606702	3.81078	3.82564
PC(34:2)	8.87301	6.38936	8.99917	6.76016	8.5821	9.64488		PC(34:2)	9.64488	2.43063	6.39805	0.73801	0.0230591	9.07739	8.69563		PC(34:2)	15.2274	11.2307	11.9291	9.75338	11.7197	13.1629		PC(34:2)	13.1629	10.6122	11.8688	8.54817	1.18179	12.1824	14.4225
PC(34:3)	2.69921	1.92521	2.93532	2.17794	2.81332	2.26059		PC(34:3)	2.26059	0.501433	1.82483	0.192474	0.0126667	2.59458	2.61132		PC(34:3)	4.64841	3.4132	3.92334	3.13949	3.86519	3.08068		PC(34:3)	3.08068	1.62976	3.43969	2.32257	0.879745	3.48783	4.33295
PC(34:4)	0.00770447	0.0179408	0.0191155	0.0189193	0.0230422	0.0135078		PC(34:4)	0.0135078	0.00546242	0.0154217	0	0.00182911	0.0180157	0.00846349		PC(34:4)	0.0128213	0.0321023	0.0243296	0.0270758	0.0312098	0.0183323		PC(34:4)	0.0183323	0.0428733	0.0307597	0	0.115424	0.0226985	0.0121704
PC(36:1)	0.124945	0.0973905	0.116292	0.127068	0.176042	0.146328		PC(36:1)	0.146328	0.0372001	0.128498	0.0205426	0.00233259	0.108319	0.102153		PC(36:1)	0.214101	0.16916	0.153335	0.181776	0.237659	0.200923		PC(36:1)	0.200923	0.329922	0.226715	0.248624	0.161722	0.142147	0.16142
PC(36:2)	0.982625	1.03581	1.23359	1.1472	1.26094	1.37325		PC(36:2)	1.37325	0.614315	1.46793	0.112486	0.0236062	1.33663	1.10655		PC(36:2)	1.68161	1.74003	1.65039	1.66119	1.71189	1.86791		PC(36:2)	1.86791	2.3431	3.0112	1.38579	1.19326	1.7567	1.78264
PC(36:3)	2.89116	3.23574	4.2473	4.1167	4.69553	4.79164		PC(36:3)	4.79164	1.11945	3.41471	0.269603	0.00826493	4.342	3.60804		PC(36:3)	4.93808	5.46319	5.6623	5.9541	6.35585	6.55033		PC(36:3)	6.55033	4.0751	6.42579	2.71773	0.412162	5.78472	5.87745
PC(36:4)	6.61743	5.42708	8.16708	6.6377	7.74385	10.052		PC(36:4)	10.052	2.94965	7.50277	0.533777	0.0164016	8.21305	7.38014		PC(36:4)	11.3378	9.39029	10.8515	9.57371	10.5371	13.708		PC(36:4)	13.708	11.6193	14.194	5.65875	0.819283	10.9621	12.2944
PC(36:5)	2.78555	2.24209	3.36689	2.69026	3.45386	2.59194		PC(36:5)	2.59194	0.601445	2.17617	0.174905	0.0124789	2.69363	2.6922		PC(36:5)	4.79444	3.92931	4.50608	3.87893	4.73249	3.53673		PC(36:5)	3.53673	2.45885	3.9851	1.94385	0.751389	3.61876	4.49089
PC(36:6)	0.312819	0.290017	0.487383	0.453211	0.587094	0.185092		PC(36:6)	0.185092	0.0596999	0.28819	0.0104366	0.00612808	0.248454	0.267387		PC(36:6)	0.538926	0.521416	0.658188	0.650675	0.807036	0.253043		PC(36:6)	0.253043	0.184532	0.582127	0.141527	0.327892	0.332559	0.447726
PC(38:2)	0.0799727	0.100977	0.152333	0.129526	0.167771	0.0999165		PC(38:2)	0.0999165	0.0506384	0.091387	0.0208702	0.00154402	0.110141	0.0942567		PC(38:2)	0.135709	0.167989	0.205166	0.187111	0.227583	0.136827		PC(38:2)	0.136827	0.165895	0.193583	0.401505	0.0602012	0.150064	0.155094
PC(38:3)	0.212513	0.223138	0.342646	0.25313	0.316826	0.260714		PC(38:3)	0.260714	0.0810847	0.243581	0.0198746	0	0.269593	0.294879		PC(38:3)	0.36592	0.383259	0.44976	0.363232	0.430699	0.355395		PC(38:3)	0.355395	0.336416	0.467925	0.191698	0	0.361735	0.491235
PC(38:4)	0.139797	0.127978	0.284386	0.168521	0.226259	0.200408		PC(38:4)	0.200408	0.0640236	0.150942	0.0092142	0.00134626	0.21646	0.26134		PC(38:4)	0.240153	0.224337	0.377143	0.242899	0.310374	0.273328		PC(38:4)	0.273328	0.1996	0.28065	0.111014	0.0913013	0.29057	0.444271
PC(38:5)	0.0515245	0.0319887	0.0992901	0.0492626	0.0714249	0.058509		PC(38:5)	0.058509	0.0152384	0.0434597	0.00457796	0	0.0633844	0.0721168		PC(38:5)	0.088687	0.0522984	0.130619	0.0699027	0.0972041	0.0805696		PC(38:5)	0.0805696	0.092151	0.0823462	0.0639671	0	0.084332	0.120708
PC(38:6)	0.00488879	0	0.00552131	0.00717573	0	0.00272889		PC(38:6)	0.00272889	8.45942e-05	0	0.0113373	0.00090113	0	0		PC(38:6)	0.00819756	0	0.00657485	0.00955466	0	0.00342497		PC(38:6)	0.00342497	0.00260847	0	0.15512	0.0595122	0	0
PC(40:2)	0.00818812	0.010751	0.0599403	0.0568423	0.0722342	0.0295678		PC(40:2)	0.0295678	0.017489	0.0145657	0.0048839	0	0.0239123	0.0236913		PC(40:2)	0.0142192	0.0187033	0.0768824	0.0804693	0.097787	0.04051		PC(40:2)	0.04051	0.0712687	0.033237	0.0466381	0	0.0303122	0.0390503
PC(40:3)	0.0200768	0.0255082	0.0513337	0.0300802	0.0578239	0.0375078		PC(40:3)	0.0375078	0.0155024	0.0132505	0.000294695	0.00144863	0.0307542	0.030905		PC(40:3)	0.0341162	0.0411071	0.0660734	0.0411974	0.0774711	0.0517886		PC(40:3)	0.0517886	0.0955008	0.0171147	0.0192995	0.0710268	0.0416117	0.0510968
PC(40:4)	0	0.00269883	0.0210743	0.00151693	0.00477257	0		PC(40:4)	0	0.000384241	0	0.000377758	0.00561588	0.000987301	0.00490378		PC(40:4)	0	0.0049997	0.0269964	0.0021981	0.00611444	0		PC(40:4)	0	0.0172936	0	0.00380448	0.217274	0.00123591	0.00907706
PA(32:0)	0.0392387	0.10685	0.109117	0.120984	0.0977231	0.105248		PA(32:0)	0.105248	0.0578477	0.0660675	0.0406792	0.0475183	0.0768509	0.0534693		PA(32:0)	0.0664804	0.1884	0.139473	0.183927	0.134925	0.143885		PA(32:0)	0.143885	0.904922	0.136957	1.59276	2.66643	0.106403	0.0920376
PA(34:1)	0.452599	1.08786	1.08982	1.53912	1.08919	0.464654		PA(34:1)	0.464654	0.29918	0.401334	0.215061	0.226618	0.957972	0.318428		PA(34:1)	0.768682	1.89784	1.42464	2.3437	1.47807	0.633722		PA(34:1)	0.633722	3.40709	0.765185	7.13799	11.4467	1.35869	0.533394
PA(34:2)	2.18646	3.13717	3.29912	3.98934	3.44591	1.21458		PA(34:2)	1.21458	0.362257	0.857977	0.0217213	0.00798266	3.31087	1.27576		PA(34:2)	3.73239	5.65495	4.27458	5.99246	4.72179	1.65756		PA(34:2)	1.65756	1.53787	1.60429	0.648399	0.308843	4.7707	2.17748
PA(34:3)	0.408702	0.72881	0.612991	0.799383	0.619734	0.257103		PA(34:3)	0.257103	0.0880044	0.226131	0.00482402	0	0.706312	0.24255		PA(34:3)	0.700921	1.32673	0.802363	1.20767	0.852313	0.349599		PA(34:3)	0.349599	0.58486	0.40969	0.132988	0	1.00876	0.410958
PA(34:4)	0.00571362	0.00730666	0.0108163	0.0065959	0.00206265	0.00336424		PA(34:4)	0.00336424	0.00356759	0	0	0.0063845	0.00856228	0.00638335		PA(34:4)	0.00968576	0.017218	0.0156602	0.00909444	0.00342058	0.00422237		PA(34:4)	0.00422237	0.0543218	0	0	0.288133	0.0118837	0.00919814
PA(34:5)	0.0169668	0.0146629	0.000262709	0.00309778	0.017276	0.00973856		PA(34:5)	0.00973856	0.0210933	0.0247874	0.0396191	0.00401759	0.00774905	0.0122099		PA(34:5)	0.0287236	0.0240809	0.000297047	0.00401403	0.0255178	0.0135659		PA(34:5)	0.0135659	0.543569	0.0639617	1.90891	0.213382	0.0103863	0.0191463
PA(34:6)	0.000704699	0.00253533	0.00299573	0	0	7.21113e-05		PA(34:6)	7.21113e-05	0	0.0031289	0.00511544	0	0.00161045	6.37759e-05		PA(34:6)	0.0012478	0.00602688	0.00360861	0	0	9.91242e-05		PA(34:6)	9.91242e-05	0	0.00927489	0.253521	0	0.00201597	0.000108456
PA(36:2)	0.226772	0.43107	0.408402	0.497416	0.386408	0.203019		PA(36:2)	0.203019	0.0977624	0.22347	0.0281841	0.0176914	0.473174	0.147268		PA(36:2)	0.386527	0.737922	0.525996	0.750796	0.524361	0.27764		PA(36:2)	0.27764	0.559534	0.417601	0.954327	0.931995	0.677365	0.253325
PA(36:3)	0.567539	1.31163	1.46323	1.88463	1.43693	0.533153		PA(36:3)	0.533153	0.158671	0.332695	0.0121194	0.0130533	1.35467	0.397972		PA(36:3)	0.961134	2.25141	1.89985	2.85312	1.94944	0.730694		PA(36:3)	0.730694	0.494537	0.602017	0.165849	0.576403	1.9051	0.664614
PA(36:4)	1.65912	2.46913	2.85749	3.52454	2.80145	1.16073		PA(36:4)	1.16073	0.398103	0.730834	0.0247163	0.0125629	3.0857	1.08987		PA(36:4)	2.83128	4.35688	3.70119	5.34347	3.8229	1.58578		PA(36:4)	1.58578	1.4441	1.3092	0.22419	0.486048	4.42896	1.86603
PA(36:5)	0.426795	0.680771	0.644687	0.865629	0.647785	0.265106		PA(36:5)	0.265106	0.0951441	0.228526	0.0208262	0	0.731909	0.288522		PA(36:5)	0.729827	1.21379	0.846386	1.316	0.892692	0.359604		PA(36:5)	0.359604	0.448072	0.439535	0.427673	0	1.04384	0.485132
PA(36:6)	0.0524427	0.0639054	0.0642493	0.071017	0.0500865	0.00688509		PA(36:6)	0.00688509	0.00767267	0.0136419	0	0	0.0505462	0.020572		PA(36:6)	0.0896863	0.124746	0.0857515	0.106132	0.0712941	0.00933945		PA(36:6)	0.00933945	0.0126277	0.0290307	0	0	0.0674711	0.0337277
PG(32:0)	0.369863	0.26116	0.312389	0.247505	0.3134	0.298198		PG(32:0)	0.298198	0.146663	0.28163	0.136184	0.181648	0.424968	0.359617		PG(32:0)	0.631559	0.453539	0.418382	0.358907	0.417817	0.410252		PG(32:0)	0.410252	2.77732	0.562009	5.502	8.83531	0.573344	0.605332
PG(32:1)	0.00355516	0.0107461	0	0.00337577	0.00280328	0.000324615		PG(32:1)	0.000324615	0.0198859	0	0.0105926	0.0158802	0.00274738	0.00757818		PG(32:1)	0.00604349	0.020522	0	0.00467857	0.00347637	0.00048501		PG(32:1)	0.00048501	0.682767	0	0.10069	0.973736	0.00363673	0.0140275
PG(34:0)	0.0399967	0.0579761	0.0543517	0.0486112	0.0577871	0.0813457		PG(34:0)	0.0813457	0.0261949	0.0799218	0.042672	0.0149556	0.0721602	0.133043		PG(34:0)	0.0688261	0.0922825	0.0757873	0.0768305	0.0766	0.109818		PG(34:0)	0.109818	0.227096	0.156131	1.37854	0.682839	0.102544	0.221694
PG(34:1)	0.405243	0.592904	0.647437	0.801056	0.618549	0.607079		PG(34:1)	0.607079	0.314659	0.488942	0.219163	0.305055	0.862064	0.740037		PG(34:1)	0.694532	1.01609	0.840327	1.18677	0.856273	0.829102		PG(34:1)	0.829102	4.47602	0.914549	7.89275	14.7417	1.16613	1.24796
PG(34:2)	0.949066	1.26046	1.23841	1.82056	1.32309	0.997028		PG(34:2)	0.997028	0.308852	0.784083	0.0531518	0.0199173	1.35338	1.19513		PG(34:2)	1.62387	2.217	1.63841	2.71672	1.81253	1.356		PG(34:2)	1.356	2.40616	1.46158	1.01153	0.97976	1.87585	2.02565
PG(34:3)	0.393242	0.433548	0.482889	0.500884	0.379527	0.293008		PG(34:3)	0.293008	0.0902278	0.402123	0.0179964	0.00436879	0.573034	0.55564		PG(34:3)	0.678996	0.766122	0.647697	0.738301	0.523627	0.39944		PG(34:3)	0.39944	0.299263	0.772577	0.851025	0.237379	0.794599	0.953826
PG(34:4)	0.010745	9.298e-05	0.00623145	0.0014753	0.000605443	0		PG(34:4)	0	0.000643691	0.0128824	0.0133175	0.0114761	0.0012429	0.00695785		PG(34:4)	0.0188144	0.000164563	0.00808566	0.00195948	0.000778274	0		PG(34:4)	0	0.0153674	0.0269259	0.302639	0.532369	0.00218515	0.0118324
PG(36:1)	0.00849626	0.0181892	0.023684	0.0230541	0.00813366	0.00297091		PG(36:1)	0.00297091	0.0230083	0.0209395	0.0333429	0.0381087	0.0160869	0.0151134		PG(36:1)	0.0145788	0.0287091	0.0315866	0.0309668	0.0103215	0.00403844		PG(36:1)	0.00403844	0.415321	0.0488482	1.02821	1.93113	0.0224045	0.0236641
PG(36:2)	0.0137346	0.0501176	0.0455079	0.0837995	0.0290049	0.0104169		PG(36:2)	0.0104169	0.0379202	0.0239299	0.0206077	0.031146	0.0165879	0.00337749		PG(36:2)	0.023608	0.0868868	0.0625458	0.128813	0.0408208	0.0137886		PG(36:2)	0.0137886	0.844602	0.0366553	1.00434	1.51871	0.021146	0.00622232
PG(36:3)	0.00655656	0.202833	0.184579	0.429789	0.183937	0.0234206		PG(36:3)	0.0234206	0.0200517	0.0214349	0.000243665	0.0155291	0.0262981	0.045051		PG(36:3)	0.0110743	0.337237	0.237757	0.644561	0.253473	0.0314966		PG(36:3)	0.0314966	0.3418	0.0421125	0.0160515	0.778592	0.0353473	0.0750269
PG(36:4)	0.0655093	0.429859	0.425801	0.946547	0.32928	0.0563908		PG(36:4)	0.0563908	0.0304581	0.0520997	0.0157553	0.00691492	0.0533011	0.0972242		PG(36:4)	0.111239	0.731448	0.534492	1.41926	0.45865	0.0774856		PG(36:4)	0.0774856	0.351231	0.0983354	0.571537	0.27251	0.0733847	0.165181
PG(36:5)	0.0115856	0.173598	0.171335	0.280958	0.13015	0.0110386		PG(36:5)	0.0110386	0.0044176	0.0142051	0.0029599	0	0.0135745	0.0287429		PG(36:5)	0.0201325	0.313029	0.230805	0.412939	0.183776	0.0143824		PG(36:5)	0.0143824	0.0595109	0.0319937	0.0755892	0	0.0196786	0.048957
PG(36:6)	0.00301821	0.0300769	0.0197454	0.0295184	0.0198322	0.00392056		PG(36:6)	0.00392056	0.00207887	0.020875	0.00992988	0.008546	0.0152808	0.0149358		PG(36:6)	0.00535497	0.0512485	0.0254083	0.0426665	0.0267955	0.00530751		PG(36:6)	0.00530751	0.0548097	0.0620766	0.495456	0.559063	0.0200942	0.0273745
MGDG(34:1)	0.0568226	0.141498	0.193599	0.179723	0.162944	0.0439121		MGDG(34:1)	0.0439121	0.0597857	0.0412794	0.0197952	0.0368657	0.0476339	0.073529		MGDG(34:1)	0.0953014	0.240469	0.246097	0.269055	0.225036	0.0632086		MGDG(34:1)	0.0632086	0.770479	0.0983569	0.419951	1.80158	0.0621136	0.109037
MGDG(34:2)	0.0177007	0.0327655	0.0570953	0.0571684	0.0391807	0.0247888		MGDG(34:2)	0.0247888	0.00514057	0.00872112	0	0.0149754	0.0311284	0.0280427		MGDG(34:2)	0.0305286	0.0572756	0.075564	0.0833328	0.0516387	0.031626		MGDG(34:2)	0.031626	0.0668873	0.0142745	0	0.638139	0.0427233	0.0479216
MGDG(34:3)	0.0517524	0.0747303	0.0624586	0.0581099	0.0497591	0.0437559		MGDG(34:3)	0.0437559	0.0245651	0.0234957	0.00524232	0.0182387	0.0733028	0.0883796		MGDG(34:3)	0.0882842	0.135572	0.0801233	0.0868356	0.069789	0.060492		MGDG(34:3)	0.060492	0.265931	0.0565136	0.143642	0.922464	0.101752	0.146529
MGDG(34:4)	0.000669114	0.00189689	0.00154141	0.000447473	0	0.00346442		MGDG(34:4)	0.00346442	0.00391838	0.00122876	0.00074209	0.000957244	0.000817113	0.000511359		MGDG(34:4)	0.00114566	0.00340583	0.00204741	0.000648588	0	0.00467052		MGDG(34:4)	0.00467052	0.117407	0.00146953	0.00664481	0.0692385	0.00111132	0.000781847
MGDG(34:6)	0.0103535	0.00135917	0.00831043	0.000920763	0	0		MGDG(34:6)	0	0.000353537	0.0166739	0.00707329	0	0	0.00421155		MGDG(34:6)	0.0171574	0.00303725	0.00939665	0.00133459	0	0		MGDG(34:6)	0	0.0012078	0.0510735	0.241792	0	0	0.00669128
MGDG(36:1)	0.0349869	0.0314443	0.0319944	0.0386904	0.0221749	0.0319634		MGDG(36:1)	0.0319634	0.026505	0.0255299	0.0191421	0	0	0.0156179		MGDG(36:1)	0.0590474	0.0683048	0.0394268	0.0568461	0.0294027	0.0447216		MGDG(36:1)	0.0447216	0.844072	0.0575321	0.203856	0	0	0.0222733
MGDG(36:2)	0.0180202	0.0393731	0.0240359	0.00984751	0.0219613	0.0164454		MGDG(36:2)	0.0164454	0.00886321	0.00349412	0.0011237	0.00554314	0.0269583	0.0199337		MGDG(36:2)	0.0304347	0.0674017	0.0323239	0.0140917	0.0288358	0.0229298		MGDG(36:2)	0.0229298	0.0840121	0.0072917	0.0113171	0.268031	0.0367584	0.0345213
MGDG(36:3)	0.0760237	0.173599	0.147145	0.194037	0.109386	0.0988183		MGDG(36:3)	0.0988183	0.0186342	0.0351165	0.00986111	0.000300199	0.0922503	0.0908729		MGDG(36:3)	0.129619	0.292703	0.193025	0.285313	0.147571	0.136875		MGDG(36:3)	0.136875	0.0849571	0.0586898	0.282411	0.0122696	0.124889	0.139693
MGDG(36:4)	0.3868	0.496295	0.419352	0.385496	0.317709	0.449152		MGDG(36:4)	0.449152	0.0748227	0.177337	0.00622131	0.000141144	0.376883	0.317479		MGDG(36:4)	0.658519	0.86624	0.549539	0.563968	0.433966	0.613554		MGDG(36:4)	0.613554	0.203074	0.327314	0.119364	0.0102091	0.508204	0.51013
MGDG(36:5)	0.522498	0.473605	0.305206	0.243941	0.175658	0.37927		MGDG(36:5)	0.37927	0.0962361	0.176555	0.00175878	0.00658687	0.362824	0.397095		MGDG(36:5)	0.891902	0.832177	0.397262	0.360107	0.241774	0.517922		MGDG(36:5)	0.517922	0.495034	0.310462	0.0899538	0.373611	0.491177	0.647581
MGDG(36:6)	1.45206	0.693738	0.347804	0.202517	0.13605	1.13717		MGDG(36:6)	1.13717	0.349558	0.833757	0.0312957	0.015596	1.59396	1.44548		MGDG(36:6)	2.48222	1.2463	0.461143	0.306655	0.189466	1.55673		MGDG(36:6)	1.55673	1.32045	1.55513	0.977162	0.912458	2.16797	2.41172
MGDG(38:3)	0.00436223	0.00314219	0.0110085	0.0163041	0.0192377	0.0262		MGDG(38:3)	0.0262	0.0179164	0.032287	0.00394017	0.0111092	0.0153837	0.0367289		MGDG(38:3)	0.00759311	0.00529386	0.0132148	0.0231235	0.0279409	0.0364993		MGDG(38:3)	0.0364993	0.275694	0.0581212	0.0481268	0.591353	0.019311	0.0609574
MGDG(38:5)	0.00570686	0.0120985	0.00475227	0.00467423	0.000270513	0.00707691		MGDG(38:5)	0.00707691	0.0015201	0.00897745	0.0036973	0.00130602	0.00610747	0.00779451		MGDG(38:5)	0.0096854	0.0197039	0.00605203	0.00706178	0.000350392	0.00940823		MGDG(38:5)	0.00940823	0.0590213	0.0155407	0.112483	0.0540293	0.00748907	0.0137553
DGDG(34:1)	0.131917	0.366633	0.207182	0.417153	0.344513	0.0663733		DGDG(34:1)	0.0663733	0.0233236	0.047092	0.0106067	0.0161319	0.148701	0.141616		DGDG(34:1)	0.228119	0.643028	0.275465	0.622163	0.485352	0.0887656		DGDG(34:1)	0.0887656	0.11685	0.0776909	0.106822	1.15602	0.210969	0.231217
DGDG(34:2)	0.191395	0.14637	0.200742	0.278126	0.29299	0.117374		DGDG(34:2)	0.117374	0.0256713	0.0438159	0.00548118	0.00255745	0.123284	0.123806		DGDG(34:2)	0.326071	0.277588	0.273297	0.408594	0.403822	0.159348		DGDG(34:2)	0.159348	0.0895465	0.0825819	0.301357	0.143495	0.168203	0.203159
DGDG(34:3)	0.268376	0.260567	0.283001	0.315156	0.353209	0.275809		DGDG(34:3)	0.275809	0.088897	0.162741	0.0333129	0.0149574	0.376472	0.307516		DGDG(34:3)	0.457219	0.463658	0.380154	0.460918	0.495394	0.37592		DGDG(34:3)	0.37592	0.490302	0.303589	0.992863	0.749274	0.507134	0.513715
DGDG(36:1)	0.0651209	0.0624592	0.0259145	0.0182605	0.0460887	0.0783646		DGDG(36:1)	0.0783646	0.0526331	0.0572693	0.025887	0.0463466	0.025734	0.0384919		DGDG(36:1)	0.109557	0.0985425	0.0319036	0.0288053	0.0595685	0.110975		DGDG(36:1)	0.110975	0.98862	0.110906	1.38717	2.22675	0.0323936	0.0591122
DGDG(36:2)	0.0321186	0.0356861	0.0412344	0.0722209	0.0609214	0.0244659		DGDG(36:2)	0.0244659	0.0102807	0.00995344	0.00286886	0.00369689	0.0234587	0.0288876		DGDG(36:2)	0.0542417	0.0636612	0.0554142	0.10635	0.0862449	0.0340471		DGDG(36:2)	0.0340471	0.0538743	0.0169643	0.162454	0.151097	0.0306167	0.0470956
DGDG(36:3)	0.0786234	0.120019	0.124446	0.198286	0.212438	0.0659178		DGDG(36:3)	0.0659178	0.0177404	0.0394499	0.00692613	0.00268824	0.0718835	0.0910622		DGDG(36:3)	0.13519	0.210993	0.164862	0.29577	0.29195	0.0900326		DGDG(36:3)	0.0900326	0.0922957	0.0727994	0.33895	0.14903	0.099701	0.148432
DGDG(36:4)	0.200486	0.244377	0.372831	0.565587	0.617341	0.162488		DGDG(36:4)	0.162488	0.0345276	0.0780275	0.00294319	0.0026766	0.161516	0.176564		DGDG(36:4)	0.341553	0.432348	0.495601	0.835532	0.85357	0.222402		DGDG(36:4)	0.222402	0.16569	0.141156	0.0452832	0.144136	0.22009	0.290334
DGDG(36:5)	0.204296	0.20849	0.240359	0.361957	0.393718	0.135462		DGDG(36:5)	0.135462	0.0300801	0.0721889	0.00340452	0.00242771	0.171221	0.161081		DGDG(36:5)	0.349275	0.375318	0.323916	0.532981	0.552142	0.185281		DGDG(36:5)	0.185281	0.0717562	0.123817	0.167995	0.119031	0.23377	0.261865
DGDG(36:6)	0.547258	0.465425	0.510138	0.524712	0.573875	0.420047		DGDG(36:6)	0.420047	0.128224	0.266986	0.0265854	0.00504604	0.5438	0.531494		DGDG(36:6)	0.935881	0.858872	0.689756	0.781096	0.805976	0.575901		DGDG(36:6)	0.575901	0.417561	0.494011	0.764719	0.310292	0.742395	0.892013
DGDG(38:3)	0.00595478	0.00500293	0.0159026	0.0151484	0.0252815	0		DGDG(38:3)	0	7.53086e-20	0.00291545	7.52166e-20	0.00128773	0.00821369	0.00390747		DGDG(38:3)	0.00999773	0.00950112	0.0205009	0.0225928	0.0340066	0		DGDG(38:3)	0	1.50393e-18	0.00928957	7.57521e-19	0.0631375	0.00994595	0.00748291
DGDG(38:4)	0.00924399	0.0164386	0.0140485	0.0249635	0.0235908	0.00626773		DGDG(38:4)	0.00626773	0.00246927	0.0102865	0.00293851	0.00432884	0.0138508	0.0196938		DGDG(38:4)	0.0158658	0.0297247	0.0203676	0.0375051	0.0311673	0.00851198		DGDG(38:4)	0.00851198	0.0361096	0.0152646	0.108374	0.215288	0.0189577	0.0315072
DGDG(38:6)	0.0273602	0.024209	0.0283076	0.0247841	0.0242641	0.00544026		DGDG(38:6)	0.00544026	0.0277774	0.0248834	0.033173	0.010931	0.0289941	0.0364269		DGDG(38:6)	0.0473738	0.0486121	0.0361177	0.0353989	0.0351635	0.00730079		DGDG(38:6)	0.00730079	0.302393	0.0528422	1.28577	0.606271	0.0387163	0.0606976
